# Supplementary material for: Urine salts elucidate Early Neolithic animal management at Aşıklı Höyük, Turkey
Source: Sci Adv. 2019 Apr 17;5(4):eaaw0038. doi: 10.1126/sciadv.aaw0038 (PMC6469938; doi:10.1126/sciadv.aaw0038)
Supplement: Data file S1 [file aaw0038_Data_file_S1.xlsx]

## Sheet: Table S1 - Data
Table S1: Soluble salt chemistry and 𝛿15N of archeological and non-archeological layers at Aşıklı Höyük.
Sample ID	Asikli ID	Sample Type	Level	[Na]*	[Mg]*	[K]*	[Ca]*	[Cl]*	[NO3]*	[SO4]*		𝛿15N †
				[mol/kg]	[mol/kg]	[mol/kg]	[mol/kg]	[mol/kg]	[mol/kg]	[mol/kg]		per mil
AHJQ-790	1148	Charcoal and Hearth Material	2	0.0100687	0.00314027	0.0190317	0.027172	0.0011183	0.000406945	0.0463099		12.0492
AHJQ-791	1149	Charcoal and Hearth Material	2	0.016691	0.00286387	0.010874	0.0130869	0.00167858	0.000434156	0.0284741		5.47842
AHJQ-792	1150	Charcoal and Hearth Material	2	0.088019	0.00534021	0.0284166	0.0172615	0.00471614	0.00128793	0.0915451		8.4821
AHJQ-793	1151	Charcoal and Hearth Material	2	0.00367958	0.000383081	0.00774825	0.00128047	0.000534176	0.000278536	0.00244359		6.56064
AHJQ-794	1152	Charcoal and Hearth Material	2	0.00352029	0.00346316	0.0130906	0.0241854	0.000444122	8.23731e-05	0.03522		No Signal
AHJQ-784	1142	Floor	2	0.00262886	0.000255794	0.0036404	0.000304328	4.36707e-05		0.0015631		No Signal
AHJQ-785	1143	Floor	2	0.0156959	0.00138139	0.0122973	0.00217748	0.00254796	0.00075411	0.0142626		11.243
AHJQ-786	1144	Floor	2	0.00155503	0.000266193	0.0039508	0.000387311	5.96057e-05	4.20034e-05	0.000668691		No Signal
AHJQ-778	1136	Alleyway	2	0.00177572	0.000241351	0.00652225	0.00223117	5.07298e-05	6.78797e-05	0.00416462		No Signal
AHJQ-779	1137	Alleyway	2	0.00101917	0.000321271	0.00486822	0.00105139	5.59056e-05	6.94677e-06	0.00132275		14.8701
AHJQ-780	1138	Alleyway	2	0.00733198	0.00024549	0.00682649	0.00100887	0.00031875		0.00405578		11.0634
AHJQ-781	1139	Alleyway	2	0.0219685	0.00496256	0.0156573	0.0136763	0.00128902	1.16049e-05	0.0386466		No Signal
AHJQ-782	1140	Alleyway	2	0.00347667	0.00069758	0.00919301	0.00550577	0.000235231	3.96624e-05	0.0108959		12.9711
AHJQ-783	1141	Alleyway	2	0.00408226	0.00126107	0.0108834	0.00340999	0.000604328	0.000174292	0.0115975		10.4631
AHJQ-787	1145	Alleyway	2	0.10427	0.00837725	0.0248331	0.00609963	0.00812924	0.00110999	0.0908244		17.1855
AHJQ-788	1146	Alleyway	2	0.0668076	0.00925385	0.0197646	0.0167736	0.00459263	0.00039923	0.0798771		9.07472
AHJQ-789	1147	Alleyway	2	0.0868749	0.0170778	0.0255062	0.0353082	0.00683367	0.00052763	0.144755		10.9972
AHJQ-766	1112	Bulk Midden	2	0.0343879	0.00933973	0.0385714	0.0284684	0.1167	0.0237515	0.0102585		16.0109
AHJQ-766	1113	Bulk Midden	2	0.0453664	0.00771281	0.0336772	0.0230869	0.0968068	0.0260636	0.0129958		16.522
AHJQ-813	1174	Bulk Midden	2	0.0531418	0.00152192	0.0126413	0.00311716	0.0493699	0.000671954	0.0110528		6.06071
AHJQ-813	1175	Bulk Midden	2	0.0851377	0.00553634	0.0228661	0.00864221	0.120542	0.000917433	0.0172381		6.03899
AHJQ-813	1176	Bulk Midden	2	0.0959569	0.00324301	0.0269917	0.00720291	0.0727604	0.000731709	0.0455277		8.9267
AHJQ-814	1177	Bulk Midden	2	0.217059	0.02777	0.053051	0.0200619	0.331938	0.00767152	0.0469777		5.84562
AHJQ-815	1178	Bulk Midden	2	0.172317	0.0361116	0.0564737	0.00807741	0.195124	0.000222132	0.0790769		No Signal
AHJQ-21		Bulk Midden	2	0.0440226	0.0194074	0.0744896	0.0380999	0.0573807	0.138616	0.0299374		13.6565
AHJQ-2J		Bulk Midden	2	0.0755769	0.0177099	0.0749018	0.0273796	0.046677	0.110367	0.0205013		13.7
AHJQ-19		Bulk Midden	2	0.0503274	0.0369341	0.0784867	0.0637125	0.0765039	0.207251	0.0307925		13.79
AHJQ-18		Bulk Midden	2	0.0261648	0.0078058	0.0525279	0.0140082	0.02305	0.0635223	0.0147715		13.99
AHJQ-17		Bulk Midden	2	0.0161517	0.00553249	0.0362489	0.00801962	0.015573	0.0408435	0.00844106		14.25
AHJQ-16		Bulk Midden	2	0.0140521	0.00302319	0.03089	0.00539439	0.0102678	0.0253272	0.00749215		14.25
AHJQ-799	1157	Bulk Hearth	3	0.04882	0.00392757	0.010177	0.00747792	0.0383903	0.00493977	0.0173611		8.47471
AHJQ-795	1153	Charcoal and Hearth Material	3	0.00396957	0.00117838	0.0052149	0.00369254	0.00259296	0.000865699	0.00172204		No Signal
AHJQ-796	1154	Charcoal and Hearth Material	3	0.0108866	0.00138909	0.0141127	0.00437295	0.0248941	0.00199384	0.00364906		No Signal
AHJQ-762	1105	Bulk Dung	3	0.00888576	0.00150466	0.00586346	0.00379005	0.0119383	1.94476e-05	0.00121293		No Signal
AHJQ-763	1106	Bulk Dung	3	0.065866	0.00270542	0.0231674	0.00586452	0.0714348	0.000526171	0.0140371		9.51512
AHJQ-825	1293	Bulk Dung	3	0.00651241	0.000857759	0.00861138	0.00284721	0.00298562	0.000154294	0.00135285		No Signal
AHJQ-826	1294	Bulk Dung	3	0.029015	0.00152022	0.025707	0.0113245	0.0456805	0.00850269	0.011091		15.9026
AHJQ-825	1292	Phytoliths mixed with Dung	3	0.00468988	0.000622923	0.00733239	0.00145537	0.00131104	4.6917e-05	0.000475181		No Signal
AHJQ-758	1100	Brick	3	0.0198955	0.00036856	0.00408598	0.0013191	0.00877077	0.000235358	0.00340838		8.12425
AHJQ-758	1098	Bulk Midden	3	0.0131834	0.000659608	0.00513162	0.00210402	0.00367291	4.10351e-05	0.00329265		13.3398
AHJQ-758	1099	Bulk Midden	3	0.0186919	0.000732659	0.00534236	0.00129093	0.00610416	7.26625e-06	0.00490984		13.4314
AHJQ-758	1101	Bulk Midden	3	0.0304729	0.000415172	0.00520948	0.0019513	0.0181535	0.000745994	0.00430869		10.4913
AHJQ-764	1107	Bulk Midden	3	0.121717	0.0168765	0.0293312	0.0200429	0.244816	0.00436749	0.00790341		8.24596
AHJQ-765	1108	Bulk Midden	3	0.0292892	0.00224194	0.0120906	0.00361206	0.0233644	0.000746628	0.0102234		9.50422
AHJQ-766	1109	Bulk Midden	3	0.00435204	0.00064989	0.00880672	0.0027686	0.00460886	0.00048643	0.00203864		15.5065
AHJQ-766	1110	Bulk Midden	3	0.0182232	0.0037678	0.0301661	0.0117002	0.0771887	0.00187554	0.000265334		14.8637
AHJQ-766	1111	Bulk Midden	3	0.0462099	0.0339657	0.0585068	0.0836397	0.346597	0.024795	0.000894723		17.3355
AHJQ-767	1114	Bulk Midden	3	0.00787733	0.000943138	0.0113439	0.00207472	0.00330412	0.000180091	0.00739804		15.3167
AHJQ-767	1115	Bulk Midden	3	0.0823555	0.0295118	0.0718103	0.0981163	0.367431	0.0510089	0.0515858		16.0136
AHJQ-767	1116	Bulk Midden	3	0.0626124	0.028707	0.0344533	0.0549354	0.225132	0.0328141	0.0440977		16.6721
AHJQ-767	1117	Bulk Midden	3	0.0451929	0.0179828	0.042102	0.0387783	0.132869	0.0223075	0.0502483		16.2616
AHJQ-767	1118	Bulk Midden	3	0.0300686	0.00649557	0.0222983	0.0176441	0.0229233	0.00460117	0.040291		17.3347
AHJQ-767	1119	Bulk Midden	3	0.0729873	0.00978924	0.0299793	0.0192053	0.00865734	0.0017286	0.0760968		15.5779
AHJQ-3		Bulk Midden	3	0.0232971	0.00312181	0.0361037	0.00640016	0.0178087	0.0293896	0.0125126		13.45
AHJQ-15		Bulk Midden	3	0.16243	0.0612761	0.258714	0.0985168	0.175861	0.454233	0.082538		13.64
AHJQ-14		Bulk Midden	3	0.0618942	0.0197293	0.0733402	0.0294668	0.0643787	0.119693	0.0296438		13.5
AHJQ-3A1		Bulk Midden	3	0.034251	0.0038577	0.0443567	0.00745482	0.0236704	0.0352412	0.0117608		12.98
AHJQ-3B		Bulk Midden	3	0.0685662	0.0100413	0.0531754	0.0140956	0.0694423	0.0365581	0.00801522		13.78
AHJQ-3D		Bulk Midden	3	0.14102	0.0744111	0.108111	0.0791213	0.20961	0.302556	0.0357538		14.07
AHJQ-3E		Bulk Midden	3	0.058507	0.0118632	0.0623423	0.0226534	0.0547037	0.0787451	0.0314889		14.11
AHJQ-798	1156-a	Bulk Hearth	4	0.00902175	0.000393197	0.0050388	0.00195554	0.00182661	0.000557557	0.00128553		8.23316
AHJQ-798	1156-b	Bulk Hearth	4	0.0218976	0.000300949	0.00832404	0.0010286	0.0108602	0.00102895	0.00322202		8.52483
AHJQ-775	1127	Bulk Midden	4	0.0058852	0.00032783	0.00369852	0.00109806	0.000699906	4.80785e-05	0.000459823		No Signal
AHJQ-775	1128	Bulk Midden	4	0.0119185	0.000507613	0.00494163	0.00180652	0.0021272	9.41353e-05	0.000844841		13.52
AHJQ-775	1129	Bulk Midden	4	0.0111968	0.000636639	0.0045034	0.00317069	0.00120867	5.71304e-05	0.000373527		9.9724
AHJQ-775	1130	Bulk Midden	4	0.0192864	0.00102665	0.00797704	0.0051188	0.00816869	0.000628134	0.000730331		11.1174
AHJQ-775	1131	Bulk Midden	4	0.0051394	0.000521384	0.00745262	0.00190731	0.00141181	5.61162e-05	0.000354173		17.6804
AHJQ-775	1132	Bulk Midden	4	0.0116389	0.000434339	0.0112508	0.00178161	0.0141293	0.000601588	0.000415643		16.2294
AHJQ-775	1133	Bulk Midden	4	0.0076906	0.000536271	0.0112872	0.00225907	0.0149929	0.000209321	0.000914458		No Signal
AHJQ-497		Bulk Midden	4	0.0292812	0.00157065	0.0087	0.00453858	0.0175195	0.00392033	0.00983573		No Signal
AHJQ-494		Bulk Midden	4	0.0674032	0.0115911	0.00699451	0.0394577	0.116163	0.00914284	0.0130129		No Signal
AHJQ-797	1155	Bulk Hearth	5	0.0122579	0.0021089	0.00604312	0.00643816	0.0148083	0.00144708	0.00844704		7.69901
AHJQ-823	1288	Bulk Dung	5	0.00446122	0.00153361	0.00410652	0.00383307	0.00534115	0.000120394	0.000953337		No Signal
AHJQ-823	1289	Bulk Dung	5	0.0064204	0.00100162	0.00520635	0.00378093	0.00324522	2.71592e-05	0.000842155		No Signal
AHJQ-824	1290	Bulk Dung	5	0.00332136	0.00111191	0.00431455	0.00264264	0.00119283	1.83074e-05	0.00072546		17.1005
AHJQ-824	1291	Bulk Dung	5	0.00291129	0.000847229	0.00438108	0.00268821	0.00155905	1.28518e-05	0.00100601		No Signal
AHJQ-810	1171	Brick	5	0.0615454	0.0289674	0.0178594	0.072084	0.350297	0.000145465	0.00856107		No Signal
AHJQ-811	1172	Brick	5	0.0382032	0.00913735	0.0126403	0.0281035	0.130372	0.00011332	0.00904985		No Signal
AHJQ-812	1173	Brick	5	0.00296338	0.000315052	0.00205819	0.00095901	0.000466585		0.000260237		No Signal
AHJQ-758	1096	Plaster	5	0.00775633	0.000499908	0.00368448	0.00140845	0.00532251	0.00062912	0.00221464		7.00887
AHJQ-758	1097	Plaster	5	0.00727562	0.000571411	0.00340253	0.00144829	0.00386971	0.000360173	0.00163043		9.44983
AHJQ-751	1084	Bulk Midden	5	0.00337498	0.000715887	0.00251347	0.00295467	0.00100995	3.06593e-05	0.000925982		No Signal
AHJQ-751	1085	Bulk Midden	5	0.00313357	0.00062106	0.00272869	0.00269598	0.000989167	9.98598e-05	0.000935638		No Signal
AHJQ-751	1086	Bulk Midden	5	0.00422038	0.000759124	0.00419503	0.00377296	0.000793651	8.98685e-05	0.00128648		No Signal
AHJQ-751	1087	Bulk Midden	5	0.0033725	0.000654676	0.00347539	0.00206854	0.00119881	0.000127329	0.000908116		No Signal
AHJQ-809	1167	Bulk Midden	5	0.00198062	0.000464559	0.001621	0.00176485	0.000716987		0.000230934		12.9524
AHJQ-809	1168	Bulk Midden	5	0.00281288	0.000502512	0.00341328	0.00232513	0.000703541	3.36879e-05	0.000260715		13.5221
AHJQ-809	1169	Bulk Midden	5	0.00658683	0.000339129	0.00506313	0.00218776	0.00248623	0.000232921	0.00072139		8.11484
AHJQ-809	1170	Bulk Midden	5	0.00466428	0.000329396	0.00460892	0.00180535	0.00204255	3.18808e-05	0.000209501		No Signal
AHJQ-818 (IA)	non-archeological	Bulk Sediment	6	0.00153189	0.000134937	0.000733641	0.000245833	0.000683122	5.77296e-05	0.000342181		No Signal
AHJQ-818 (IIA-IIB)	non-archeological	Bulk Sediment	6	0.00464277	0.00109494	0.0017811	0.00388624	0.00702207	0.000112377	0.00334862		No Signal
AHJQ-818 (IIC)	non-archeological	Bulk Sediment	6	0.00420777	0.000346141	0.00110725	0.000580845	0.000581015	8.87498e-06	0.000705552		No Signal
AHJQ-818-2 (IIIB)	non-archeological	Bulk Sediment	6	0.00322416	0.000565876	0.00113759	0.0031325	0.00306646	0.000232642	0.00123661		17.3669
AHJQ-820 (IIIB-Char.)	non-archeological	Bulk Sediment	6	0.00433751	0.000391081	0.00153909	0.00132908	0.000395613	0.000179675	0.000590216		No Signal
ASI-15 JQ-08		Bulk Sediment	6	0.00806115	0.000312479	0.00115829	0.0015624	0.00157081	2.00531e-05	0.000987948		No Signal
ASI-15 JQ-07		Bulk Sediment	6	0.00555756	0.00101502	0.0016464	0.00200765	0.000609755	1.6941e-05	0.000728816		No Signal
ASI-15 JQ-06		Bulk Sediment	6	0.00400218	0.00198383	0.0012891	0.00128295	0.000423871	1.29394e-05	0.000627471		No Signal
ASI-15 JQ-04		Bulk Sediment	6	0.00549863	0.000509255	0.00101843	0.00182201	0.00175848	1.64663e-05	0.00228138		No Signal
ASI-15 JQ-01		Bulk Sediment	6	0.00547622	0.00094837	0.00104767	0.00431814	0.00536277	1.79379e-05	0.00263063		No Signal
AHJQ-751	1080-1	Bulk Soil	6	0.000778531	0.000141243	0.000343357	0.000255572	0.000149347	2.1604e-06	7.88048e-05		No Signal
AHJQ-751	1080-2	Bulk Soil	6	0.00118433	0.000224485	0.00037988	0.00078904	0.000249505		8.23439e-05		No Signal
AHJQ-751	1081	Bulk Soil	6	0.00103422	0.00017937	0.000489982	0.000439654	9.7666e-05	4.57001e-06	4.32043e-05		No Signal
AHJQ-751	1082	Bulk Soil	6	0.00136601	0.000210781	0.00103279	0.000687172	0.000544409	4.28394e-05	0.000120183		No Signal
AHJQ-751	1083	Bulk Soil	6	0.00170418	0.000307544	0.00121077	0.000791752	0.00130077	9.92852e-05	0.000474577		No Signal
AHJQ-758	1094	Bulk Soil	6	0.00214983	0.000224984	0.000742289	0.000235827	0.000947598	6.00088e-06	0.000454796		No Signal
AHJQ-758	1095-1	Bulk Soil	6	0.00440532	0.000577004	0.00192614	0.00112316	0.00435454	0.000435245	0.00092853		No Signal
AHJQ-758	1095-2	Bulk Soil	6	0.00324196	0.000284349	0.00168544	0.000566304	0.00187659	0.000180618	0.000578872		No Signal
AHJQ-821 (IIA-IIB)	non-archeological	Carbonate Nodule	6	0.00252229	0.000371476	0.000703086	0.00175858	0.00184148	0.000140813	0.000913563		No Signal
AHJQ-818 (IB)	non-archeological	Carbonate Nodule + Sediment	6	0.00427133	0.000237323	0.00176858	0.000604549	0.00201629	0.000263717	0.00112352		No Signal
AHJQ-819b (IIC)	non-archeological	Organic Matter in Clay Medium	6	0.00628682	0.00101925	0.00174149	0.00372052	0.0032131	5.44516e-05	0.00411344		No Signal
AHJQ-828	non-archeological	Holocene Sediment	Out of Context	0.000363667	0.000887631	0.00267793	0.00249729	6.96591e-05	9.75311e-06	7.34926e-05		6.03712
AHJQ-816	non-archeological	Modern Alluvium	Out of Context	0.0764051	0.0107005	0.0198364	0.00834589	0.0761984	0.0444309	0.00914649		7.81646
AHJQ-829	non-archeological	Pleistocene Sediment	Out of Context	0.0119311	0.000375621	0.00089487	0.00264774	0.00830053	0.0021172	0.00128446		2.30941
*All concentrations have a maximum of 5% analytical error
† Conservative error of 0.62 per mil for each sample based on analytical error

## Sheet: Table S2 - Statistical Results
Table S2: Statistical information of soluble salts based on material, spatial, and temporal setting.
Group 1: Material Type (mol/kg)	General Midden	Dung-Dominated Midden	Construction Material	Hearths	Alleyways	Natural Alluvium (Area 2JK)	Natural Alluvium (Area 4GH)
Sodium (mol/kg)
Number	51	9	9	11	9	8	13
Mean	0.0443617	0.0146759	0.0175021	0.0208029	0.0330675	0.00198305	0.00458618
Median	0.0292892	0.0064204	0.00775633	0.0108866	0.00733198	0.0015351	0.00433751
Standard Deviation (1𝜎)	0.0480212	0.0208139	0.0201984	0.0257326	0.0412478	0.00124944	0.00167401
Percent Standard Deviation (1𝜎)	108.249	141.823	115.405	123.697	124.738	63.0059	36.5012
Chlorine (mol/kg)
Number	51	9	9	11	9	8	13
Mean	0.0686148	0.0160765	0.0557501	0.00926034	0.00245661	0.00119005	0.00219576
Median	0.0229233	0.00324522	0.00386971	0.00259296	0.000604328	0.000746004	0.00175848
Standard Deviation	0.0957649	0.0251486	0.118247	0.0123463	0.00319669	0.00142098	0.00203402
Percent Standard Deviation (1𝜎)	139.569	156.431	212.103	133.325	130.126	119.404	92.6341
Nitrate (mol/kg)
Number	50	9	7	11	8	7	13
Mean	0.0372696	0.00104758	0.00032565	0.00121117	0.000292155	0.000110103	8.72783e-05
Median	0.00180207	4.6917e-05	0.000235358	0.000865699	0.000121086	4.28394e-05	5.44516e-05
Standard Deviation	0.0832162	0.0028004	0.00027173	0.000865699	0.00038243	0.000157563	9.00034e-05
Percent Standard Deviation (1𝜎)	223.282	267.32	83.4423	71.4765	130.9	143.106	103.122
Group 2: Spatial Distribution (general dung, dung-dominated, and alleyway midden in Level 2) (mol/kg)	Area 4GH	Area 2JK	Southern Transect
Sodium (mol/kg)
Number	6	11	5
Mean	0.0377159	0.0343056	0.124722
Median	0.0350937	0.0219685	0.0959569
Standard Deviation	0.023625	0.0370772	0.0676561
Percent Standard Deviation (1𝜎)	62.6392	108.079	54.2454
Chlorine (mol/kg)
Number	6	11	5
Mean	0.0382421	0.0214197	0.153947
Median	0.0348635	0.00128902	0.120542
Standard Deviation	0.0261865	0.0425202	0.114039
Percent Standard Deviation (1𝜎)	68.4755	198.51	74.077
Nitrate (mol/kg)
Number	6	10	5
Mean	0.0976544	0.00521524	0.00204295
Median	0.0869445	0.000286761	0.000731709
Standard Deviation	0.0685194	0.0103985	0.00315682
Percent Standard Deviation (1𝜎)	70.1652	199.388	154.522
Group 3: Temporal Variability (mol/kg)	Level 5	Level 4	Level 3	Level 2	Sterile Material (Area 4GH and Area 2JK)	Sterile Material (Area 2JK only)
Sodium (mol/kg)
Number	12	9	26	22	21	8
Mean	0.00393836	0.0188267	0.0480065	0.055785	0.00359451	0.00198305
Median	0.00337374	0.0116389	0.032362	0.0446945	0.00400218	0.0015351
Standard Deviation	0.00141019	0.0197029	0.0419496	0.0559094	0.00197629	0.00124944
Percent Standard Deviation (1𝜎)	35.8066	104.654	87.3832	100.223	54.9807	63.0059
Chlorine (mol/kg)
Number	12	9	26	22	21	8
Mean	0.00177326	0.0196023	0.0859095	0.0561274	0.00181263	0.00119005
Median	0.00119582	0.00816869	0.0346754	0.0193115	0.00130077	0.000746004
Standard Deviation	0.00136872	0.0368139	0.108458	0.0806348	0.00185459	0.00142098
Percent Standard Deviation (1𝜎)	77.1864	187.804	126.246	143.664	102.315	119.404
Nitrate (mol/kg)
Number	11	9	26	21	20	7
Mean	7.49926e-05	0.00163974	0.0465912	0.0308711	9.52668e-05	0.000110103
Median	3.36879e-05	0.000209321	0.00448433	0.000917433	4.86455e-05	4.28394e-05
Standard Deviation	6.74346e-05	0.00307367	0.103983	0.055671	0.000114371	0.000157563
Percent Standard Deviation (1𝜎)	89.9217	187.448	223.181	180.334	120.054	143.106

## Sheet: Table S3 - Sodium
Table S3: Mass Balance and Organism Estimation Models of Sodium at Aşıklı Höyük
Defined Temporal Subsections of Middens at Aşıklı Höyük			Refuse (Average)	Refuse (Level 2)	Refuse (Level 3)	Refuse (Level 4)	Refuse (Level 5)	Reference
Archaeological Midden Sodium Concentration	Symbol	Units
sodium concentration	CNa	g kg-1	0.727383	1.2825	1.10367	0.432825	0.0905429	(1)
sodium concentration	CNa	mol kg-1	0.0316391	0.055785	0.0480065	0.0188267	0.00393836	(1)
midden density	⍴refuse	kg m-3	1400	1400	1400	1400	1400	(1)
Calculated Na in Midden	CTot Na	(mol m-3)	44.2948	78.0989	67.2091	26.3573	5.5137
Wood Ash
sodium concentration	Cash Na	g kg-1	3.4	3.4	3.4	3.4	3.4	(2,3)
sodium concentration	Cash Na	mol kg-1	0.14789	0.14789	0.14789	0.14789	0.14789	(2,3)
wood ash density	⍴ash	kg m-3	760	760	760	760	760	(4)
fraction of midden	Fash		0.25	0.25	0.25	0.25	0.25	(1)
Calculated Na in Wood Ash	CTot ash Na	(mol m-3)	28.0992	28.0992	28.0992	28.0992	28.0992
Construction Debris
sodium concentration	Ccd Na	g kg-1	0.0826377	0.0826377	0.0826377	0.0826377	0.0826377	(1)
sodium concentration	Ccd Na	mol kg-1	0.00359451	0.00359451	0.00359451	0.00359451	0.00359451	(1)
construction debris density	⍴cd	kg m-3	1400	1400	1400	1400	1400	(1)
fraction of midden	Fcd		0.71	0.71	0.71	0.71	0.71	(1)
Calculated Na in Construction Debris	CTot cd Na	(mol m-3)	3.57294	3.57294	3.57294	3.57294	3.57294
Rainfall
sodium concentration	Crain Na	g L-1	0.0002	0.0002	0.0002	0.0002	0.0002	(5)
sodium concentration	Crain Na	mol L-1	8.69943e-06	8.69943e-06	8.69943e-06	8.69943e-06	8.69943e-06	(5)
runoff ratio	𝛼		0.1	0.1	0.1	0.1	0.1	(6,7,8)
annual rainfall	R	L m-2 yr-1	400	400	400	400	400	(9)
time since initial occupation	t	yr	10000	10000	10000	10000	10000	(10)
total flux of sodium from rain since occupation	Φrain final Na	mol m-2	31.318	31.318	31.318	31.318	31.318	(1)
top of the mound rainfall sodium concentration	Φrain o Na	mol m-2	23.4891	23.4891	23.4891	23.4891	23.4891	(1)
constant for rainfall exponential function	k	m-1	-0.75	-0.75	-0.75	-0.75	-0.75	(1)
top of level	hT	m	N/A	0	5	9	12	(10)
bottom of level	hB	m	N/A	5	9	12	14	(10)
total flux of sodium per level since occupation	Φrain level Na	mol m-2	N/A	30.5823	0.699878	0.0328055	0.00300264	(1)
Calculated Na in Rainfall	CTot rain Na	(mol m-3)	1.57597	6.11646	0.174969	0.0109352	0.00150132
Residual
Calculated Na in Residual	Cresidual Na	(mol m-3)	11.0467	40.3104	35.362	-5.3257	-26.1599
Population Density Estimates
sodium concentration (average of human and caprine)	Curine Na	g L-1 org-1	0.5585	0.5585	0.5585	0.5585	0.5585	(11,12,13)
sodium concentration (average of human and caprine)	Curine Na	mol L-1 org-1	0.0242932	0.0242932	0.0242932	0.0242932	0.0242932	(11,12,13)
runoff ratio	𝛼		0	0	0	0	0	(1)
urination rate	UR	L yr-1	547.875	547.875	547.875	547.875	547.875	(14,15,16)
fraction of time spent on mound	Fom		0.5	0.5	0.5	0.5	0.5	(1)
sedimentation rate (constant)	Γ	m yr-1	0.0165	0.0165	0.0165	0.0165	0.0165	(10)
sedimentation rate (variable)	Γ	m yr-1	N/A	0.025	0.015	0.0033	0.0165	(10)
Calculated Population Density w/ Constant Sed. Rate	Dorg i	org m-2	0.0273892	0.0999459	0.0876768	-0.0132046	-0.0648611
Caclulated Population Density w/ Variable Sed. Rate	Dorg i	org m-2	N/A	0.151433	0.0797062	-0.00264092	-0.0648611
Total Population Estimates
tell area	A	m2	57227	57227	57227	57227	57227	(1)
Calculated Population w/ Constant Sed. Rate	Norg i	org	1567.4	5719.61	5017.48	-755.659	-3711.81
Caclulated Population w/ Variable Sed. Rate	Norg i	org	N/A	8666.07	4561.35	-151.132	-3711.81
References
(1) This study
(2) Etiégni and Campbell, 1991
(3) Demeyer et al., 2000
(4) Abdullahi, 2006
(5) Berner and Berner, 1987
(6) Coombs and Melack, 2013				1792.03	511.905
(7) Cerda, 1998
(8) Cerda et al., 1998
(9) Türkeş, 1996
(10) Quade et al., 2018
(11) Karak and Bhattacharyya, 2011
(12) Kirchmann and Petterson, 1995
(13) Shand et al., 2002
(14) Guyton, 1986
(15) Frame, 1971
(16) Wolgast, 1993

## Sheet: Table S4 - Chlorine
Table S4: Mass Balance and Organism Estimation Models of Chlorine at Aşıklı Höyük
Defined Temporal Subsections of Middens at Aşıklı Höyük			Refuse (Average)	Refuse (Level 2)	Refuse (Level 3)	Refuse (Level 4)	Refuse (Level 5)	Reference
Archaeological Midden Chlorine Concentration	Symbol	Units
chlorine concentration	CCl	g kg-1	1.44824	1.98972	3.04549	0.694902	0.0628621	(1)
chlorine concentration	CCl	mol kg-1	0.0408531	0.0561274	0.0859095	0.0196023	0.00177326	(1)
midden density	⍴refuse	kg m-3	1400	1400	1400	1400	1400	(1)
Calculated Cl in Midden	CTot Cl	(mol m-3)	57.1944	78.5784	120.273	27.4432	2.48257
Wood Ash
chlorine concentration	Cash Cl	g kg-1	0.001	0.001	0.001	0.001	0.001	(2)
chlorine concentration	Cash Cl	mol kg-1	2.82087e-05	2.82087e-05	2.82087e-05	2.82087e-05	2.82087e-05	(2)
wood ash density	⍴ash	kg m-3	760	760	760	760	760	(3)
fraction of midden	Fash		0.25	0.25	0.25	0.25	0.25	(1)
Calculated Cl in Wood Ash	CTot ash Cl	(mol m-3)	0.00535966	0.00535966	0.00535966	0.00535966	0.00535966
Construction Debris
chlorine concentration	Ccd Cl	g kg-1	0.0642578	0.0642578	0.0642578	0.0642578	0.0642578	(1)
chlorine concentration	Ccd Cl	mol kg-1	0.00181263	0.00181263	0.00181263	0.00181263	0.00181263	(1)
construction debris density	⍴cd	kg m-3	1400	1400	1400	1400	1400	(1)
fraction of midden	Fcd		0.71	0.71	0.71	0.71	0.71	(1)
Calculated Cl in Construction Debris	CTot cd Cl	(mol m-3)	1.80176	1.80176	1.80176	1.80176	1.80176
Rainfall
chlorine concentration	Crain Cl	g L-1	0.0002	0.0002	0.0002	0.0002	0.0002	(4)
chlorine concentration	Crain Cl	mol L-1	5.64175e-06	5.64175e-06	5.64175e-06	5.64175e-06	5.64175e-06	(4)
runoff ratio	𝛼		0.1	0.1	0.1	0.1	0.1	(5,6,7)
annual rainfall	R	L m-2 yr-1	400	400	400	400	400	(8)
time since initial occupation	t	yr	10000	10000	10000	10000	10000	(9)
total flux of chlorine from rain since occupation	Φrain final Cl	mol m-2	20.3103	20.3103	20.3103	20.3103	20.3103	(1)
top of the mound rainfall chlorine concentration	Φrain o Cl	mol m-2	15.2331	15.2331	15.2331	15.2331	15.2331	(1)
constant for rainfall exponential function	k	m-1	-0.75	-0.75	-0.75	-0.75	-0.75	(1)
top of level	hT	m	N/A	0	5	9	12	(9)
bottom of level	hB	m	N/A	5	9	12	14	(9)
total flux of chlorine per level since occupation	Φrain level Cl	mol m-2	N/A	19.8332	0.453884	0.021275	0.00194727	(1)
Calculated Cl in Rainfall	CTot rain Cl	(mol m-3)	1.02204	3.96664	0.113471	0.00709167	0.000973635
Residual
Calculated Cl in Residual	Cresidual Cl	(mol m-3)	54.3652	72.8046	118.353	25.629	0.674477
Population Density Estimates
chlorine concentration (average of human and caprine)	Curine Cl	g L-1 org-1	2.79375	2.79375	2.79375	2.79375	2.79375
chlorine concentration (average of human and caprine)	Curine Cl	mol L-1 org-1	0.0788082	0.0788082	0.0788082	0.0788082	0.0788082	(10,11,12,13)
runoff ratio	𝛼		0	0	0	0	0
urination rate	UR	L yr-1	547.875	547.875	547.875	547.875	547.875	(14,15,16)
fraction of time spent on mound	Fom		0.5	0.5	0.5	0.5	0.5	(1)
sedimentation rate (constant)	Γ	m yr-1	0.0165	0.0165	0.0165	0.0165	0.0165	(9)
sedimentation rate (variable)	Γ	m yr-1	N/A	0.025	0.015	0.0033	0.0165	(9)
Calculated Population Density w/ Constant Sed. Rate	Dorg i	org m-2	0.0415511	0.0556442	0.0904564	0.0195881	0.0005155
Caclulated Population Density w/ Variable Sed. Rate	Dorg i	org m-2	N/A	0.0843094	0.0822331	0.00391763	0.0005155
Total Population Estimates
tell area	A	m2	57227	57227	57227	57227	57227	(1)
Calculated Population w/ Constant Sed. Rate	Norg i	org	2377.84	3184.35	5176.55	1120.97	29.5005
Caclulated Population w/ Variable Sed. Rate	Norg i	org	N/A	4824.78	4705.96	224.194	29.5005
References
(1) This study
(2) Thy et al., 2006
(3) Abdullahi, 2006
(4) Berner and Berner, 1987
(5) Coombs and Melack, 2013
(6) Cerda, 1998
(7) Cerda et al., 1998
(8) Türkeş, 1996
(9) Quade et al., 2018
(10) Karak and Bhattacharyya, 2011
(11) Kirchmann and Petterson, 1995
(12) Haynes and Williams, 1993
(13) Shand et al., 2002
(14) Guyton, 1986
(15) Frame, 1971
(16) Wolgast, 1993

## Sheet: Table S5 - Nitrate
Table S5: Mass Balance and Organism Estimation Models of Nitrate at Aşıklı Höyük
Defined Temporal Subsections of Middens at Aşıklı Höyük			Refuse (Average)	Refuse (Level 2)	Refuse (Level 3)	Refuse (Level 4)	Refuse (Level 5)	Reference
Archaeological Midden Nitrate Concentration	Symbol	Units
nitrate concentration	CNO3	g kg-1	1.22744	1.91432	2.88912	0.10168	0.00465029	(1)
nitrate concentration	CNO3	mol kg-1	0.0197943	0.0308711	0.0465912	0.00163974	7.49926e-05	(1)
midden density	⍴refuse	kg m-3	1400	1400	1400	1400	1400	(1)
Calculated NO3 in Midden	CTot NO3	(mol m-3)	27.712	43.2196	65.2277	2.29564	0.10499
Wood Ash
nitrate concentration	Cash NO3	g kg-1	0.6	0.6	0.6	0.6	0.6	(2,3)
nitrate concentration	Cash NO3	mol kg-1	0.00967586	0.00967586	0.00967586	0.00967586	0.00967586	(2,3)
wood ash density	⍴ash	kg m-3	760	760	760	760	760	(4)
fraction of midden	Fash		0.25	0.25	0.25	0.25	0.25	(1)
Calculated NO3 in Wood Ash	CTot ash NO3	(mol m-3)	1.83841	1.83841	1.83841	1.83841	1.83841
Construction Debris
nitrate concentration	Ccd NO3	g kg-1	0.0059075	0.0059075	0.0059075	0.0059075	0.0059075	(1)
nitrate concentration	Ccd NO3	mol kg-1	9.52668e-05	9.52668e-05	9.52668e-05	9.52668e-05	9.52668e-05	(1)
construction debris density	⍴cd	kg m-3	1400	1400	1400	1400	1400	(1)
fraction of midden	Fcd		0.71	0.71	0.71	0.71	0.71	(1)
Calculated NO3 in Construction Debris	CTot cd NO3	(mol m-3)	0.0946952	0.0946952	0.0946952	0.0946952	0.0946952
Rainfall
nitrate concentration	Crain NO3	g L-1	0.0005	0.0005	0.0005	0.0005	0.0005	(5)
nitrate concentration	Crain NO3	mol L-1	8.06322e-06	8.06322e-06	8.06322e-06	8.06322e-06	8.06322e-06	(5)
runoff ratio	𝛼		0.1	0.1	0.1	0.1	0.1	(6,7,8)
annual rainfall	R	L m-2 yr-1	400	400	400	400	400	(9)
time since initial occupation	t	yr	10000	10000	10000	10000	10000	(10)
total flux of nitrate from rain since occupation	Φrain final NO3	mol m-2	29.0276	29.0276	29.0276	29.0276	29.0276	(1)
top of the mound rainfall nitrate concentration	Φrain o NO3	mol m-2	21.7713	21.7713	21.7713	21.7713	21.7713	(1)
constant for rainfall exponential function	k	m-1	-0.75	-0.75	-0.75	-0.75	-0.75	(1)
top of level	hT	m	N/A	0	5	9	12	(10)
bottom of level	hB	m	N/A	5	9	12	14	(10)
total flux of nitrate per level since occupation	Φrain level NO3	mol m-2	N/A	28.3457	0.648693	0.0304063	0.00278305	(1)
Calculated NO3 in Rainfall	CTot rain NO3	(mol m-3)	1.46071	5.66914	0.162173	0.0101354	0.00139152
Residual
Calculated NO3 in Residual	Cresidual NO3	(mol m-3)	24.3182	35.6173	63.1324	0.352394	-1.82951
Population Density Estimates
nitrogen concentration (average of human and caprine)	Curine NO3	g L-1 org-1	6.605	6.605	6.605	6.605	6.605	(13,14,15,16,17)
fraction ammonia volatilization remaining	Fav		0.55	0.55	0.55	0.55	0.55	(11,12)
nitrate concentration (average of human and caprine)	Curine NO3	mol L-1 org-1	0.0585833	0.0585833	0.0585833	0.0585833	0.0585833	(13,14,15,16,17)
runoff ratio	𝛼		0	0	0	0	0	(1)
urination rate	UR	L yr-1	547.875	547.875	547.875	547.875	547.875	(15,18,19)
fraction of time spent on mound	Fom		0.5	0.5	0.5	0.5	0.5	(1)
sedimentation rate (constant)	Γ	m yr-1	0.0165	0.0165	0.0165	0.0165	0.0165	(10)
sedimentation rate (variable)	Γ	m yr-1	N/A	0.025	0.015	0.0033	0.0165	(10)
Calculated Population Density w/ Constant Sed. Rate	Dorg i	org m-2	0.0250028	0.0366201	0.0649099	0.000362316	-0.00188102
Caclulated Population Density w/ Variable Sed. Rate	Dorg i	org m-2	N/A	0.055485	0.059009	7.24632e-05	-0.00188102
Total Population Estimates
tell area	A	m2	57227	57227	57227	57227	57227	(1)
Calculated Population w/ Constant Sed. Rate	Norg i	org	1430.84	2095.66	3714.6	20.7343	-107.645
Caclulated Population w/ Variable Sed. Rate	Norg i	org	N/A	3175.24	3376.91	4.14685	-107.645
References
(1) This study
(2) Etiégni and Campbell, 1991
(3) Demeyer et al., 2000
(4) Abdullahi, 2006
(5) Berner and Berner, 1987
(6) Coombs and Melack, 2013
(7) Cerda, 1998
(8) Cerda et al., 1998
(9) Türkeş, 1996
(10) Quade et al., 2018
(11) Reynolds and Wolf , 1987
(12) Whitehead and Raistrick, 1992
(13) Karak and Bhattacharyya, 2011
(14) Pradhan et al., 2009
(15) Guyton, 1986
(16) Ban and Dave, 2004
(17) Shand et al., 2002
(18) Frame, 1971
(19) Wolgast, 1993

## Sheet: Table S6 - Density
Table S6 - Density Data
Sample Number	Sample Type	Mass	Volume Difference	Density
		(g)	(cm3)	(g cm-3)
AHJQ - 1110	Bulk Midden	1.1	0.9	1.22222
AHJQ - 1113	Bulk Midden	1.2	1.1	1.09091
AHJQ - 1097	Plaster	1.4	1.2	1.16667
AHJQ - 1108	Bulk Midden	1.5	1.4	1.07143
AHJQ - 1083	Bulk Soil	1.3	1	1.3
AHJQ - 1138	Alleyway	1.5	1.2	1.25
AHJQ - 1139	Alleyway	1.7	1.3	1.30769
AHJQ - 1116	Bulk Midden	1.5	1.2	1.25
AHJQ - 1095-1	Bulk Soil	1.9	1.3	1.46154
AHJQ - 1111	Bulk Midden	1.9	1.4	1.35714
AHJQ - 1176	Bulk Midden	1.6	1	1.6
AHJQ - 1174	Bulk Midden	1.4	0.8	1.75
AHJQ - 1133	Bulk Midden	0.9	0.8	1.125
AHJQ - 1127	Bulk Midden	1.4	1.1	1.27273
AHJQ - 1096	Plaster	1.7	1	1.7
AHJQ - 1153	Charcoal and Hearth Material	1.8	0.9	2
AHJQ - 1131	Bulk Midden	1.3	0.8	1.625
AHJQ - 1146	Alleyway	1.2	1	1.2
AHJQ - 1168	Bulk Midden	1.8	1	1.8
AHJQ - 1084	Bulk Midden	1.1	0.9	1.22222
	Midden Average			1.35317
	Construction Debris Average			1.40705
